# Supplementary material for: Green Preparation of Aminated Magnetic PMMA Microspheres via EB Irradiation and Its Highly Efficient Uptake of Ce(III)
Source: Materials (Basel). 2022 Sep 21;15(19):6553. doi: 10.3390/ma15196553 (PMC9572679; doi:10.3390/ma15196553)
Supplement: Supplementary file 1 [file materials-15-06553-s001.zip]

Archive with 1 entries (1 files):
- materials-1866089-supplementary.pdf
